# Supplementary material for: Functional IKK/NF-κB signaling in pancreatic stellate cells is essential to prevent autoimmune pancreatitis
Source: Commun Biol. 2022 May 27;5:509. doi: 10.1038/s42003-022-03371-3 (PMC9142538; doi:10.1038/s42003-022-03371-3)
Supplement: Supplementary file 4 — Supplementary Data 1 [file 42003_2022_3371_MOESM4_ESM.xlsx]

## Sheet: Figure 1
Figure 1
b	Weeks	NEMOWT									NEMOΔCol1a2
	0	100	100	100	100	100	100	100	100	100	100	100	100	100	100	100	100	100
	1	101.8	90.7	100	101.8	95.5	86.4	96.1	89.9	86.9	94.6	94	93.5	96.8	101.8	104.8	91.7	86.1
	2	98.9	91.6	94.6	97.8	102.5	94.6	95.8	100	85.9	91.2	93	93.5	90.6	102.2	106.6	95.6	91.7
	3	95.4	94.2	102.9	105.8	104.1	97.3	95.8	97.7	85.9	89.7	87.7	90.6	93.2	102.9	102.2	95.1	90.4
	4	98.6	97.8	102.5	108.4	102.5	101.8	96.9	97.2	90.1	92.3	87.4	93.5	92.3	102.5	103.5	97.1	90.4
	5	98.9	96.5	105	108	102.9	100.9	96.5	95.9	93.9	90	85.4	91.7	87.6	99.3	102.6	98.1	89.6
	6	103.2	96.5	103.3	110.2	101.6	104.5	97.7	95.9	94.4	88.5	80.1	93.1	91.5	99.6	105.7	99	90.4
	7	97.1	100	106.3	109.3	102.5	101.8	98.1	96.3	96.7	85.4	81.8	91.7	91.9	97.1	104.8	95.1	90.4
	8	96.4	100.9	105.8	109.7	105.8	101.4	98.8	96.3	95.3	87.4	83.1	94.9	93.6	98.9	104.4	100.5	93
	9	93.9	101.3	103.8	105.3	106.2	102.7	97.3	94.9	95.8	82.8	85.4	97.5	93.2	97.5	106.1	102.9	91.7
	10	92.1	99.6	102.9	108.8	104.5	101.8	95.8	99.5	101.4	83.5	86.8	93.8	93.6	93.5	104.8	107.3	95.7
	11	92.1	99.6	102.1	111.5	101.6	102.3	98.1	104.1	103.3	82	84.1	92.8	95.3	94.2	109.2	104.4	97.4
	12	91.4	99.1	104.6	108.4	100.8	104.1	96.1	101.8	102.3	83.5	85.4	91.7	97	90.9	106.6	101.5	96.5
	13	91.1	100.9	104.6	108.4	100.8	105	99.2	102.3	101.9	82	85.8	92	97	87.6	108.3	101	96.1
	14	91.8	99.6	102.5	106.2	100	102.3	95	100.9	100	78.2	84.4	90.2	94.9	88.7	106.6	99.5	93.9
	15	92.5	100.9	103.3	107.5	100.4	101.4	94.2	100.5	97.2	79.3	84.4	92.8	98.7	87.3	105.3	97.6	92.6
	16	92.9	98.7	103.3	107.1	102.1	104.5	96.1	102.3	101.9	75.9	83.8	90.9	95.7	88.7	107.9	101.5	95.2
	17	92.5	99.6	105	109.3	102.5	105.4	95	103.2	100.5	75.5	85.1	90.9	95.7	89.5	107.5	102.9	96.5
	18	91.8	97.8	102.9	106.6	99.6	103.2	96.1	104.1	99.5	72.4	83.1	90.2	91.9	88	103.9	101.5	94.8
e	IgM			IgG
	NEMOWT	NEMOΔCol1a2		NEMOWT	NEMOΔCol1a2
	0.71	3.25		1.25	2.5
	1.39	2.67		1.14	3.38
	2.13	3.07		1.28	1.43
	2.14	3.63		0.97	1.83
	0.71	3.11		0.74	1.57
	1.17			0.92
f	NEMOWT	NEMOΔCol1a2
	326.34	1960.75
	347.96	497.04
	1480.02	1612.02
	816.17	1446.2
	272.57	2011.04
	281.77

## Sheet: Figure 2
Figure 2
c	NEMOWT	NEMOΔCol1a2
	24.5	80.2
	42.1	92.1
	44.8	93.1
f	NEMOWT	NEMOΔCol1a2
	0.07	3.24
	0.07	1.2
	0.11	1.06
	0.15	5.53
	0.33	0.74

## Sheet: Figure 3
Figure 3
		NEMOWT								NEMOΔCol1a2
a	Ccl6	1.08	0.81	1	1.1	0.96	0.91	1.1	1.04	3.29	15.77	15.22	11.36	18.01	8.53	8.44	9.91
	Ccl8	0	0	1.53	1.16	1.01	2.03	1.36	0.91	4.23	10.15	9.48	7.01	6.19	8.81	3.54	6.17
	Ccl9	0.84	0.97	0.94	1	1.02	0.92	1.01	1.3	1.9	6.59	6.47	5.84	6.19	4.55	3.38	4.29
	Ccl11	0.96	1.09	0.99	0.86	0.94	0.99	1.2	0.97	0.46	1.17	1.75	0.91	2.5	1.68	1.81	1.26
	Ccl12	1.18	0.47	0.83	1.18	1.56	0.85	1.16	0.78	2.3	3.72	3.43	3.88	2.9	4.21	2.34	2.73
	Ccl24	1.37	0.67	0.65	0.94	0.41	0.97	1.26	1.75	1.76	9.66	3.27	8.34	7.92	4.87	9.44	8.86
	Ccr2	0.67	0.78	1.22	0.91	0.83	1.21	1.14	1.23	0.22	2.27	3.71	1.73	2.87	1.27	2.15	2.52
	Ccr3	0.52	0.45	0.76	1.08	1.86	1.52	1.06	0.75	13.55	57.11	70.78	45.89	80.85	36.68	38.55	45.32
	Cxcr4	1.51	0.56	0.62	1.75	1.59	0.9	0.72	0.33	0.73	1.86	1.91	1.77	5.16	1.41	2.69	1.39
b	NEMOWT	NEMOΔCol1a2
	15.1	55.2
	6.7	75.7
	4.4	69.1
d		NEMOWT								NEMOΔCol1a2
	Siglecf	0	1.49	0.8	1.01	2.11	1.06	1.05	0.49	17.83	87.8	98.7	56.97	109.72	47.43	47.55	47.8
	Prg2	1.39	1.6	0	1.17	1.06	1.03	0.89	0.87	1.04	15.98	1.17	10.74	39.16	3.36	2.75	20.62

## Sheet: Figure 4
Figure 4
b		NEMOWT								NEMOΔCol1a2
	Ifng	0	0	0	2.43	2.44	0	3.13	0	0	5.65	0	10.34	0	0	0.92	2.41
	Il12a	0	0	0	0	8	0	0	0	0	2.85	0	0	0	0	3.39	7.35
	Il4	0	0	0	0	0	8	0	0	8.19	6.37	6.8	5.7	8.53	7.19	2.86	3.62
	Il5	0	0	0	0	0	8	0	0	11.38	57.72	38.36	27.95	43.29	33.79	31.96	31.42
	Il17	8	0	0	0	0	0	0	0	5.1	16.99	10.5	11.24	11.45	11.1	11.12	8.95
e	NEMOWT	NEMOΔCol1a2
	0.7	18.3
	0.5	34.5
	0.3	19.8
	IgM	NEMOWT								NEMOΔCol1a2
f	3 weeks	0.57	1.25	0.45	0.56	0.63	0.98	0.86	0.66	3.86	3.72	3.31	3.49	3.32	3.01	2.7	3.14
	6 weeks	0.36	0.3	0.45	0.61	1.01				1.53	3.62	2.24	2.11	1.64	2.06
	IgG	NEMOWT							NEMOΔCol1a2
	6 weeks	1.101	0.856	0.522	1.051	1.236	0.994	0.723	0.887	1.495	1.468	1.006	0.874	1.169	1.635
	10 weeks	0.87	0.92	0.4	1.12	0.89	0.84	0.53	1.13	0.9	1.15	0.9	0.76	0.93	0.51
	14 weeks	1.32	1.41	0.681	1.414	1.344	1.293	0.846	1.687	1.718	1.626	1.825	1.757	1.131	1.6
g	NEMOWT	NEMOΔCol1a2
	296.47	1656.67
	563.24	1382.59
	343.85	4404.69
	532.92	1190.7
	545.04	1132.75
	613.41	1987.22
	728.09	1996.84
		1321.11

## Sheet: Figure 5
Figure 5
b	NEMOWT	NEMOΔCol1a2
	1.2	10.7
	1.2	19.7
	2	17.1
	3.1	15.9
	1.4	13.6
	3.4	20.8
	1.4	22.8
	2.3	21.1
d			NEMOWT								NEMOΔCol1a2
	Col1a1	Saline	1.11	1.59	0.6	0.71					1.01	1.09	0.55	0.79
		3 weeks	7.12	6.2	16	5.88	5.11	7.99	11.07	10.82	5.21	30.2	24.87	16.17	15.78	13.7	9.68	15.03
	Col1a2	Saline	1.29	1.51	0.62	0.58					1.03	0.96	0.81	0.89
		3 weeks	4.11	5.17	9.17	4.08	3.25	4.85	7.06	7.17	3.25	14.88	13.83	10.48	10.6	8.76	8.11	7.79
	Col3a1	Saline	0.99	1.72	0.64	0.65					0.97	1.03	0.78	0.69
		3 weeks	3.11	2.97	6.48	1.97	2.03	2.8	3.81	4.35	1.2	6.03	7.29	4.24	3.78	3.42	2.91	4.12
	Vim	Saline	1.51	1.09	0.76	0.64					1.25	0.72	0.71	0.76
		3 weeks	2.44	2.69	3.24	2.89	2.27	2.76	2.76	2.93	1.76	6.43	4.99	4.48	6.84	4.78	8.22	5.02
	Fn1	Saline	1.01	1.11	1.38	0.49					1.09	0.78	1	0.82
		3 weeks	1.55	1.39	2.42	1.65	1.27	1.18	1.5	1.76	1.22	5.31	6.61	5.71	5.47	3.69	4.63	4.42
	Tgfb1	Saline	1.99	0.72	0.74	0.55					1.39	0.88	0.78	0.59
		3 weeks	1.52	1.05	1.64	2.9	2.08	1.97	1.38	1.01	1.24	4.64	3.38	2.81	4.61	2.55	5.34	3.93
e	NEMOWT	NEMOΔCol1a2
	0	4.83
	0	15.48
	0.64	13.68
	0.48	8.69
	3.71	11.8
	1.39	13.28
	1.22	11.3
	0.57	6.04
g	NEMOWT	NEMOΔCol1a2
	0.47683	0.806038
	0.250946	1.81787
	1.85586	1.87311
	1.2726	1.51873
	1.90128	1.69813
	0.469836	2.45142
	0.772653	2.70606

## Sheet: Figure 7
Figure 7
			NEMOWT					NEMOΔCol1a2
c	Col1a1	Saline	1.72	0.42	0.83	1.03		0.6	0.69	0.58	0.65
		10 weeks	1.39	0.58	0.79	0.84	1.29	3.46	3.46	8.85	1.73
		18 weeks	0.75	0.73	0.71	0.42	0.4	0.31	1.07	1.2	1.06	0.62
	Col3a1	Saline	1.42	0.71	0.82	1.05		0.62	1.02	0.47	0.77
		10 weeks	1.34	0.73	0.82	0.75	1.04	2.6	2.02	5.58	1.83
		18 weeks	0.99	0.9	0.76	0.46	0.42	0.31	0.86	1.05	0.98	0.9
	Fn1	Saline	1.16	0.57	0.81	1.46		0.47	1.33	0.97	0.62
		10 weeks	0.98	0.59	1	0.53	0.51	2.45	2.66	6.08	2.21
		18 weeks	0.8	0.89	0.69	0.32	0.23	1.72	1.52	1.34	0.58	1.65
	Vim	Saline	0.85	0.48	1.18	1.48		0.56	1.2	1.03	0.57
		10 weeks	0.85	0.74	0.88	0.41	0.51	1.48	1.67	2.25	0.97
		18 weeks	0.73	0.77	0.9	0.49	0.39	0.69	1.56	1.37	1.39	1.01
	Siglecf	Saline	0	0	0	4		0	4.23	2.73	3.39
		10 weeks	6.88	6.74	0	0	0	48.5	37.65	80.83	12.5
		18 weeks	2.45	0	1.88	0	0	3.21	7.81	3.59	3.97	4.93
	Prg2	Saline	0	0	2.01	1.99		2.19	2.11	2.8	1.69
		10 weeks	0	0	3.14	0	0	2.33	2.03	2.28	0
		18 weeks	1.22	0	0.94	0	0	2.27	2.25	1.5	1.98	2.46
	Ccl6	Saline	1.06	0.64	0.67	1.63		0.45	1.56	0.73	0.99
		10 weeks	1.68	0.97	2.43	0.48	0.63	9.42	7.61	23.71	6.07
		18 weeks	0.66	1.04	0.57	0.22	0.21	1.93	2.44	1.39	1.46	3.58
	Ccl24	Saline	0.83	0	2.3	0.87		0.5	1.84	1.22	0.96
		10 weeks	2.22	0	1.53	2.18	1.75	3.31	2.61	17.74	5.11
		18 weeks	1.17	1.67	0.38	0.55	2.03	0.65	0.8	2.31	2.01	2.7
e	Saline		Caerulein
	NEMOWT	NEMOΔCol1a2	NEMOWT	NEMOΔCol1a2
	1.13	1.04	1.03	0.85
	0.92	0.97	0.9	0.68
	0.88	0.81	0.96	0.84
	1.08	0.8	0.96	0.67
		1.02	0.99	0.76
			1.12	0.74

## Sheet: Figure 8
Figure 8
f	Col1a1			Col3a1			Ccl6			Ccl8
	PSCWT	PSCΔNEMO		PSCWT	PSCΔNEMO		PSCWT	PSCΔNEMO		PSCWT	PSCΔNEMO
	0.65	2.18		0.55	1.6		0	0.257		0	0.783
	1.32	2.26		1.38	1.63		0	0.432		0	0.618
	1.03	2.59		1.07	1.72		0	0.544		0.299	0.667
		2.11			1.39			0.593			0.406
e	Ikbkg			Icam1			Ikba
	PSCWT	PSCΔNEMO		PSCWT	PSCΔNEMO		PSCWT	PSCΔNEMO
	1.13	0.42		1.06	0.33		0.91	0.43
	0.86	0.37		0.98	0.68		1.07	0.87
	1.01	0		0.96	0.49		1.02	0.55
		0.17			0.57			0.39
g	PSCWT	PSCΔNEMO
	7.33162	6.9252
	5.70594	181.686
	9.36372	8.14446
	15.0536	9.36372
	6.51878	199.162
	5.70594	106.498
	5.70594	118.691
	7.33162	6.51878
h	IMDM	IMDM + CCL24	IMDM + CCL24 ab	IMDM + CCL24 + CCL24 ab
	1.06	2.47	1.06	0.97
	0.97	1.85	1.32	1.5
	0.97	1.68	0.79	1.06
i	WT	NEMO	NEMO + CCL24 ab	IMDM + CCL24
	1	7.93	1.63	3.2
	1	2.37	1.7	2
	1	7.34	2.22	3.6

## Sheet: Figure 9
Figure 9
c	Siglecf			Prg2			Ccr3
	Non-treated	Prednisolone		Non-treated	Prednisolone		Non-treated	Prednisolone
	28.85	0.77		3.39	0		73.66	0.82
	3.39	0.93		1.28	0.73		16.98	1.64
	64.4	0		20.78	1.13		114.66	4.99
	114.67	0		53.55	1.07		186.59	0.61
	50.77	0		2	1.97		99.55	0.99
	40.12	0.92		27.81	0.75		103.15	2.19
d	Ccl6			Ccl8			Ccl24
	Non-treated	Prednisolone		Non-treated	Prednisolone		Non-treated	Prednisolone
	6.42	2.64		1.17	0		12.77	1.34
	1.99	3.73		0	0.88		4.15	2.85
	10.57	4.5		1.5	0		15.92	1.64
	15.45	2.44		1.17	0		10.25	1.73
	10.3	2.47		1.03	0		11.38	2.07
	10.98	3.23		1.13	0		12.49	1.26

## Sheet: Supp. Fig 2
Supp. Fig. 2
b	NEMOWT	NEMOΔCol1a2
	3792	5160
	4400	17400
	3900	3136
	2928	5120
	3780	3880
	4320	3224

## Sheet: Supp. Fig. 3
Supp. Fig. 3
a	Saline		2 weeks
	NEMOWT	NEMOΔCol1a2	NEMOWT	NEMOΔCol1a2
	0.92	0.95	0.47	0.57
	0.98	0.89	0.44	0.61
	0.97	1.02	0.48	0.65
	1.13	1
b	NEMOWT	NEMOΔCol1a2
	0.78	0.81
	0.73	0.79
	0.54	0.61
	0.75	0.68
	0.82	0.56
	0.76	1.04
	0.77	0.66
	0.74
c	Lipase					Amylase
	Saline		Caerulein			Saline		Caerulein
	NEMOWT	NEMOΔCol1a2	NEMOWT	NEMOΔCol1a2		NEMOWT	NEMOΔCol1a2	NEMOWT	NEMOΔCol1a2
	41	34	28	34		1482	1892	2060	7780
	41	40	24	21		1566	1824	1460	1318
	30	34	31	37		2560	1198	1528	2380
	40	40	44	22		5820	966	2140	1228
			25	45				1252	5440
			29	36				1190	1650
			37	17				1664	1332
			35	24				1532	1572
e	NEMOWT	NEMOΔCol1a2
	224.2	86.3
	174.2	46.7
	224.5	82.7
	223	84.7

[truncated: 2 more sheets: Supp. Fig. 5, Supp. Fig. 8]
